# Supplementary material for: Adult Respiratory Syncytial Virus Infection: Defining Incidence, Risk Factors for Hospitalization, and Poor Outcomes, a Regional Cohort Study, 2016–2022
Source: Pathogens. 2024 Aug 31;13(9):750. doi: 10.3390/pathogens13090750 (PMC11434971; doi:10.3390/pathogens13090750)
Supplement: Supplementary file 1 [file pathogens-13-00750-s001.zip]

Archive with 1 entries (1 files):
- pathogens-3172688-supplementary.pdf
